# Supplementary material for: Deciphering the interplay of HPV infection, MHC-II expression, and CXCL13+ CD4+ T cell activation in oropharyngeal cancer: implications for immunotherapy
Source: Cancer Immunol Immunother. 2024 Aug 6;73(10):206. doi: 10.1007/s00262-024-03789-0 (PMC11303625; doi:10.1007/s00262-024-03789-0)
Supplement: Supplementary file 6 — Supplementary file6 (XLSX 9 kb) [file 262_2024_3789_MOESM6_ESM.xlsx]

## Sheet: Sheet1
Table S1 | Clinical characteristics of patients for single cell RNA sequencing
SampleID	Age	Gender	Tumor location	HPV status	TNM stage*	Treatment	Collection data
OP01	51	Female	Right tonsil	HPV16 +	T2N1M0 I	Surgery+chemoradiotherapy	2020-09-24
OP02	48	Male	Left tonsil	HPV16 +	T2N1M0 I	Surgery	2020-11-14
OP03	43	Female	Left tonsil	HPV16 +	T1N1M0 I	Surgery	2020-11-28
OP04	82	Female	Right tonsil	-	T2N1M0 III	Surgery	2020-12-10
OP05	77	Male	Left tonsil	-	T2N1M0 III	Surgery	2021-01-28
OP06	82	Female	Left tonsil	-	T2N1M0 III	Surgery	2021-05-20
N01#	56	Male	Tongue	NA	NA	Surgery	2020-11-19
*TNM stage was based on the American Joint Committee on Cancer (AJCC) staging manual, the eighth edition. #N01 was the normal tonsil tissue from a consented patient receiving glossectomy.
