# Supplementary material for: Deciphering the interplay of HPV infection, MHC-II expression, and CXCL13+ CD4+ T cell activation in oropharyngeal cancer: implications for immunotherapy
Source: Cancer Immunol Immunother. 2024 Aug 6;73(10):206. doi: 10.1007/s00262-024-03789-0 (PMC11303625; doi:10.1007/s00262-024-03789-0)
Supplement: Supplementary file 7 — Supplementary file7 (XLSX 27 kb) [file 262_2024_3789_MOESM7_ESM.xlsx]

## Sheet: Sheet1
Table S2 | Gene modules for cancer cell state identification
Cycle	Interferon	Hypoxia	Oxphos	Metal	Mesenchymal	pEMT	Alveolar	Basal	Squamous	Glandular	Ciliated	AC	OPC	NPC
ACYP1	ACTN1	ADM	ATOX1	FKBP5	AQP1	ACTB	AGER	ALDH3A1	AKR1B10	AGR2	AC007906.2	AGT	ASCL1	ARL4D
ANLN	APOL1	AHNAK	ATP5H	HEY1	BGN	ACTG1	CAPN8	ASPN	AQP3	AQP5	AGR3	ALDOC	MAP3K1	CAMK2N1
ANP32B	APOL2	ALDOA	C14orf2	HTRA1	CALD1	ADIRF	CAV1	ASS1	C10orf99	BCAT1	ARMC3	APOE	MMP2	CCNG2
ANP32E	APOL3	ANGPTL4	COX14	MT1F	CCDC80	AKAP12	CAV2	ATP1B3	CA2	C15orf48	C1orf194	AQP4	OLIG1	CELF4
APITD1	APOL6	BLNK	MYEOV2	MT1G	COL1A1	AKR1C1	CLIC5	COL17A1	CALML3	CD47	C20orf85	BBOX1	OLIG2	CELF5
APOBEC3B	B2M	BNIP3	NDUFA1	MT1H	COL1A2	ANXA1	CST6	COL18A1	CALML5	CEACAM5	C5orf49	CASQ1	SEZ6L	DAAM1
ARHGAP11A	BST2	BNIP3L	NDUFA12	MT1M	COL3A1	ANXA2	CYP4B1	CXCL14	CD14	CEACAM6	C9orf116	CPVL	SOX8	DCX
ARHGAP11B	C19orf66	C4orf3	NDUFA3	PMP2	COL5A2	ANXA3	EMP2	DCN	CDH1	CLDN10	C9orf24	CRYAB	WSCD1	DLX1
ARL6IP1	C1R	CA9	NDUFB3	TPST1	COL6A1	ANXA5	FXYD3	DST	CLDN7	CLDN18	CALM1	CSRP1		DLX2
ARL6IP6	C1S	CASP14	NDUFS6		COL6A3	ARL4C	LMO7	FBXO32	CRABP2	CLU	CAPS	CYSTM1		DLX5
ASF1B	C3	DDIT4	NME1		CPE	ARPC1B	MYL12A	FTH1	DEFB1	CP	CAPSL	DKK3		DLX6
ASPM	C5orf56	DHRS3	PET100		FN1	BCAM	MYL9	GABRP	DMKN	CREB3L1	CCDC146	DOK5		DLX6-AS1
ATAD2	CCL2	EGLN3	POLR2I		GJA1	BPGM	RARRES2	GPNMB	DSC1	CST2	CCDC170	EEPD1		GPC2
ATAD5	CCL27	ENO2	POLR2L		GNG11	C19orf33	SCEL	HOPX	DSC2	CST4	CETN2	EFEMP1		KIF5C
AURKA	CCL5	EPAS1	RBX1		NPC2	CAPN2	TNNC1	ITGB4	DSG1	CTSS	CFAP126	EZR		KLHDC8A
AURKB	CD74	ERO1L	ROMO1		NRP2	CD151	TRAM1	JMJD1C	DSP	CYP3A5	CFAP157	GABRB1		KLHL35
BARD1	CFB	FAM162A	SCAND1		SDC2	CD24		KRT14	FABP5	DHRS9	CFAP43	GATSL3		LBH
BCL2L12	CFH	FUT11	SEPW1		SPARC	CD44		KRT15	FGFBP1	DMBT1	CSPP1	GFAP		MEIS2
BIRC5	CMPK2	HILPDA	SLIRP			CD59		KRT5	GJB2	FMOD	CTXN1	GRAMD3		MIAT
BORA	CX3CL1	HK2	TIMM8B			CD68		NAV2	GRHL3	GPX2	DNAAF1	ID3		NREP
BRCA1	CXCL10	IGFBP3	TXNDC17			CD9		NDRG2	IGFL1	IGFBP5	DNAH12	ID4		NSG1
BTG3	CXCL11	LDHA	UQCR10			CD99		PDLIM1	IVL	IL1R2	DNALI1	LAMP5		PAK3
BUB1	CXCL9	LINC01133	USMG5			CDA		SFRP1	KLC3	KIAA1324	DYNLL1	LCAT		RAB3A
BUB1B	DDX58	MGP	UXT			CDKN2A		SLITRK6	KLK10	KRT23	EFHC1	LPL		RBFOX2
C12orf75	DDX60	NDRG1				CFL1		THBS2	KLK11	LCN2	FAM183A	MLC1		SOX11
C19orf48	DDX60L	NDUFA4L2				CHI3L1		TP53AIP1	KRT1	LGALS4	FAM229B	MT1X		STMN2
C21orf58	DYNLT1	NRN1				CLIC1		TPT1	KRT10	LTF	FOXJ1	NTRK2		STMN4
CALM2	EIF2AK2	P4HA1				COTL1		TXNIP	KRT16	LYZ	LRRC23	OLFM2		SYT1
CALM3	EPSTI1	PDK1				CRIP1		UBA52	KRT2	MAL2	LRRIQ1	PLTP		TAGLN3
CARHSP1	ETV7	PFKFB3				CSTB		UQCRH	KRT6A	MIA	MORN2	PMP22		TMSB15A
CASC5	FXYD5	PFKP				CTGF		VCAN	KRT6B	MMP7	MS4A8	PRLHR
CCDC34	GBP1	PGF				CTSB		VTCN1	KRT6C	MUC1	PIFO	SPARCL1
CCNA2	GBP2	PGK1				DKK1		ZFAND5	KRTDAP	MUC16	PPIL6	SPOCK1
CCNB1	GBP3	PLIN2				ECM1			LGALS7B	MUC5AC	PSENEN	TBC1D10A
CCNB2	GBP4	PLOD2				EIF4EBP1			LY6D	MUC5B	ROPN1L	VAMP5
CCNE1	GBP5	PTHLH				EIF5A			LYPD3	NAPSA	RSPH1
CCNE2	GLUL	RGCC				EMP3			MALL	NQO1	SPATA18
CCT5	HAPLN3	SLC16A1				ENO1			P2RY2	OLFM4	TPPP3
CDC20	HELZ2	SLC16A3				F3			PKP1	ONECUT2	UBXN10
CDC25B	HERC5	SLC2A1				FLNA			PLA2G4E	PGC
CDC45	HERC6	SLC2A3				FLNB			PRSS3	PHGR1
CDC6	HLA-A	SLC6A8				FSTL3			PVRL4	PIGR
CDCA2	HLA-B	SNCG				FTL			RAB25	PLA2G2A
CDCA3	HLA-C	SPAG4				G0S2			RHOV	PLAC8
CDCA4	HLA-DMA	TMEM91				G6PD			S100A14	PLAT
CDCA5	HLA-DMB	VEGFA				GAPDH			S100A7	PPP1R1B
CDCA7	HLA-DPA1					GJB6			S100A8	PSCA
CDCA8	HLA-DPB1					GLO1			S100A9	PTGES
CDK1	HLA-DQA1					GPI			SAA2	REG1A
CDKN3	HLA-DQA2					GPX1			SBSN	REG4
CDT1	HLA-DQB1					HMGA1			SERPINB13	RNASE1
CENPA	HLA-DRA					IGFBP2			SERPINB3	S100A4
CENPE	HLA-DRB1					IGFBP6			SERPINB4	S100P
CENPF	HLA-DRB5					IGFBP7			SLPI	SCD
CENPH	HLA-E					INHBA			SPINK5	SCGB1D2
CENPK	HLA-F					ITGA6			SPRR1B	SERPINA1
CENPM	HSPB8					ITGB1			SPRR2A	SERPINB1
CENPN	ICAM1					ITGB6			SPRR2D	SFTPD
CENPU	IDO1					ITGB8			SULT2B1	SPINK1
CENPW	IFI16					ITM2B			THBD	SPINT2
CEP55	IFI27					KLK6			TMEM45A	SQLE
CHAF1A	IFI35					KRT17			TMPRSS4	TCN1
CHEK1	IFI44					KRT18			TUBB2A	TFF1
CKAP2	IFI44L					KRT19			ZNF750	TFF2
CKAP2L	IFI6					KRT7				TFF3
CKAP5	IFIH1					KRT8				TM4SF4
CKLF	IFIT1					KYNU				TMEM176A
CKS1B	IFIT2					LAMA3				TMEM176B
CKS2	IFIT3					LAMB3				TSPAN8
CLSPN	IFITM1					LAMC2				WFDC2
CMC2	IFITM2					LGALS1
CNIH4	IFITM3					LGALS3
CRNDE	IL32					LINC00152
DBF4	IRF1					MGST1
DDX39A	IRF7					MIF
DEK	ISG15					MMP1
DEPDC1	ISG20					MMP3
DEPDC1B	KLHDC7B					MT1E
DHFR	LAMP3					MT2A
DIAPH3	LAP3					MYH9
DLGAP5	LGALS3BP					MYL12B
DNAJC9	LGALS9					MYL6
DNMT1	LY6E					MYO1B
DONSON	MDK					OCIAD2
DSN1	MSRB1					ODC1
DTL	MX1					PDLIM4
DTYMK	MX2					PDLIM7
DUT	NNMT					PDPN
E2F1	NT5C3A					PFN1
ECT2	NUB1					PFN2
EZH2	OAS1					PGAM1
FADS1	OAS2					PKM
FAM111A	OAS3					PLA2G16
FAM111B	OASL					PLAU
FAM64A	PARP14					PLEK2
FAM83D	PARP9					PLP2
FANCA	PDZK1IP1					PMEPA1
FANCD2	PLSCR1					PODXL
FANCI	PSMB10					PRKCDBP
FBLN1	PSMB8					PRSS23
FBXO5	PSMB9					PTRF
FEN1	PSME1					RBP1
FOXM1	PSME2					RHOC
GGCT	RARRES3					RHOD
GGH	RNF213					S100A10
GINS2	RSAD2					S100A11
GMNN	RTP4					S100A13
GPSM2	SAA1					S100A16
GTSE1	SAMD9					S100A2
H1F0	SAMD9L					S100A6
H2AFV	SAMHD1					SERINC2
H2AFX	SERPING1					SERPINE1
H2AFZ	SERPINH1					SERPINE2
HAUS1	SLFN5					SH3BGRL3
HELLS	SOD2					SLC25A6
HINT1	SP100					SLC38A5
HIRIP3	SP110					SMS
HIST1H1D	SPP1					SPINK6
HIST1H1E	SQRDL					STEAP4
HIST1H2BJ	STAT1					STOM
HIST1H4C	TAP1					SULT1E1
HIST2H2AC	TAP2.1					TAGLN
HJURP	TAPBP					TAGLN2
HMG20B	TGM2					TGFBI
HMGB1	TNFSF10					THBS1
HMGB2	TNFSF13B					TIMP1
HMGB3	TRIM22					TIMP3
HMGN2	TYMP					TMSB10
HMMR	UBD					TMSB4X
HN1	UBE2L6					TNC
HNRNPA1	USP18					TNFRSF12A
HNRNPA2B1	VCAM1					TNFRSF21
HPRT1	WARS					TNFRSF6B
HSPD1	XAF1					TPM1
ILF2	ZC3HAV1					TPM2
IQGAP3	ZNFX1					TPM4
ITGB3BP						TRIM29
JPT1						TSHZ2
KIAA0101						TXN
KIAA1524						UACA
KIF11						VIM
KIF14						WDR1
KIF15						YBX1
KIF18A						ZBED2
KIF20A
KIF20B
KIF22
KIF23
KIF2C
KIF4A
KIFC1
KNSTRN
KPNA2
LIG1
LMNB1
LMNB2
LSM4
LSM5
MAD2L1
MAPRE1
MCM10
MCM2
MCM3
MCM4
MCM5
MCM6
MCM7
MELK
MIS18A
MIS18BP1
MKI67
MLF1IP
MMS22L
MND1
MNS1
MSH2
MSH6
MTHFD1
MXD3
MYBL2
MZT1
NAP1L1
NASP
NCAPD2
NCAPD3
NCAPG
NCAPG2
NDC80
NEK2
NMU
NRM
NUCB2
NUCKS1
NUDT1
NUF2
NUSAP1
OIP5
ORC6
PAQR4
PARPBP
PBK
PCLAF
PCNA
PHF19
PIF1
PKMYT1
PLK1
POC1A
POLD3
PRC1
PRIM1
PRKDC
PRR11
PSIP1
PSMC3IP
PSRC1
PTMA
PTMS
PTN
PTTG1
RACGAP1
RAD21
RAD51
RAD51AP1
RAD51C
RAN
RANBP1
RBL1
RECQL4
RFC2
RFC3
RFC4
RFC5
RMI2
RNASEH2A
RNASEH2B
RNF26
RPA2
RPA3
RRM1
RRM2
SAPCD2
SGOL1
SGOL2
SHCBP1
SIVA1
SKA2
SKA3
SLBP
SLC25A5
SLC43A3
SMC1A
SMC2
SMC4
SNRNP25
SNRPB
SNRPD1
SPAG5
SPC24
SPC25
SPDL1
STMN1
STRA13
SUN2
SYT8
TACC3
TCF19
TEX30
TFDP1
TK1
TMEM106C
TMEM97
TMPO
TNFAIP8L1
TOP2A
TPX2
TRIP13
TROAP
TTK
TUBA1B
TUBA1C
TUBB
TUBB4B
TUBB6
TUBG1
TYMS
UBE2C
UBE2S
UBE2T
UHRF1
UNG
USP1
VRK1
WDR34
WDR76
ZWILCH
ZWINT
