# Supplementary material for: Deciphering the interplay of HPV infection, MHC-II expression, and CXCL13+ CD4+ T cell activation in oropharyngeal cancer: implications for immunotherapy
Source: Cancer Immunol Immunother. 2024 Aug 6;73(10):206. doi: 10.1007/s00262-024-03789-0 (PMC11303625; doi:10.1007/s00262-024-03789-0)
Supplement: Supplementary file 8 — Supplementary file8 (XLSX 20 kb) [file 262_2024_3789_MOESM8_ESM.xlsx]

## Sheet: sheet1
Table S3 | The clinical charateristrics and HPV status of TCGA OPSCC cohort
	sampleID	PATIENTID	age(0:≤60;1:>60)	gender(0:Female; 1: male)	anatomic_neoplasm_subdivision	alcohol	Smoking	clinical_M	clinical_N	clinical_T	clinical_stage	HPV_status	Major.HPV.type	Smoking	OS	OS.time	DSS	DSS.time	PFI	PFI.time
8	TCGA-BA-5153-01	TCGA-BA-5153	0	1	Oropharynx	1	0	0	1	2	3	positive	HPV_16	Lifelong Non-smoker	1	1762	1	1762	1	1522
13	TCGA-BA-5559-01	TCGA-BA-5559	1	1	Oropharynx	1	0	0	2	3	4	positive	HPV_16	Lifelong Non-smoker	1	2083	1	2083	1	1614
17	TCGA-BA-6871-01	TCGA-BA-6871	1	1	Oropharynx	1	1	0	2	3	4	negative		Current reformed smoker for < or = 15 years	1	108	1	108	1	108
21	TCGA-BA-A4IF-01	TCGA-BA-A4IF	0	1	Oropharynx	1	1	0	0	4	4	positive	HPV_16	Current reformed smoker for < or = 15 years	0	895	0	895	1	463
22	TCGA-BA-A4IG-01	TCGA-BA-A4IG	1	1	Oropharynx	1	1	0	2	2	4	positive	HPV_16	Current reformed smoker for > 15 years	0	855	0	855	0	855
23	TCGA-BA-A4IH-01	TCGA-BA-A4IH	0	1	Oropharynx	1	1	0	2	2	4	positive	HPV_16	Current reformed smoker for < or = 15 years	0	622	0	622	0	622
24	TCGA-BA-A4II-01	TCGA-BA-A4II	0	1	Oropharynx	1	1	0	0	1	1	positive	HPV_16	Current reformed smoker for < or = 15 years	0	918	0	918	1	197
33	TCGA-BA-A6DL-01	TCGA-BA-A6DL	0	1	Oropharynx	1	1	0	0	3	3	negative		Current smoker	0	623	0	623	0	623
34	TCGA-BA-A8YP-01	TCGA-BA-A8YP	0	1	Oropharynx	1	1	0	3	4	4	negative		Current smoker	0	499	0	499	0	499
36	TCGA-BB-4223-01	TCGA-BB-4223	0	1	Oropharynx	0	0	0	2	3	4	positive	HPV_16	Lifelong Non-smoker	0	3221	0	3221	0	3221
38	TCGA-BB-4225-01	TCGA-BB-4225	1	1	Oropharynx	1	1	0	2	3	4	positive	HPV_33	Current reformed smoker for < or = 15 years	0	146	0	146	0	146
40	TCGA-BB-4228-01	TCGA-BB-4228	0	1	Oropharynx	1	1	0	0	2	2	positive	HPV_16	Current smoker	0	559	0	559	0	559
41	TCGA-BB-7861-01	TCGA-BB-7861	0	1	Oropharynx	0	1	0	1		3	positive	HPV_16	Current smoker	0	682	0	682	0	682
45	TCGA-BB-7866-01	TCGA-BB-7866	0	1	Oropharynx	0	1	0	1	3	3	positive	HPV_16	Current reformed smoker for < or = 15 years	0	1368	0	1368	0	1368
47	TCGA-BB-7871-01	TCGA-BB-7871	1	0	Oropharynx	1	1	0	2	4	4	negative		Current smoker	0	750	0	750	1	428
54	TCGA-BB-A6UM-01	TCGA-BB-A6UM	0	1	Oropharynx	0	1		2	2	3	positive	HPV_16	Current reformed smoker for < or = 15 years	0	393	0	393	0	393
85	TCGA-CN-5365-01	TCGA-CN-5365	0	1	Oropharynx	1	1	1	2	1	4	negative		Current smoker	1	351	1	351	1	351
91	TCGA-CN-5374-01	TCGA-CN-5374	0	0	Oropharynx		1	0	2	2	4	positive	HPV_16	Current smoker	1	1732	0	1732	1	1369
114	TCGA-CN-A498-01	TCGA-CN-A498	1	0	Oropharynx	0	1	0	0	2	2	negative		Current reformed smoker for < or = 15 years	1	773	1	773	1	186
115	TCGA-CN-A499-01	TCGA-CN-A499	0	0	Oropharynx	1	0	0	0	1	1	positive	HPV_16	Lifelong Non-smoker	0	717	0	717	0	717
118	TCGA-CN-A49C-01	TCGA-CN-A49C	1	1	Oropharynx	0	1	0	2	4	4	positive	HPV_16	Current reformed smoker for > 15 years	0	645	0	645	0	645
125	TCGA-CN-A6UY-01	TCGA-CN-A6UY	0	1	Oropharynx	0	1	0	2	3	4	positive	HPV_16	Current reformed smoker for < or = 15 years	0	713	0	713	0	713
126	TCGA-CN-A6V1-01	TCGA-CN-A6V1	0	1	Oropharynx	0	0	0	2	2	4	positive	HPV_16	Lifelong Non-smoker	0	603	0	603	0	603
128	TCGA-CN-A6V6-01	TCGA-CN-A6V6	0	1	Oropharynx	1	1	0	2	2	4	positive	HPV_16	Current reformed smoker for < or = 15 years	0	635	0	635	0	635
129	TCGA-CN-A6V7-01	TCGA-CN-A6V7	0	1	Oropharynx	0	0	0	2	2	4	positive	HPV_16	Lifelong Non-smoker	0	594	0	594	0	594
167	TCGA-CR-5243-01	TCGA-CR-5243	0	1	Oropharynx	1	0	0	2	3	4	positive	HPV_16	Lifelong Non-smoker	0	2562	0	2562	0	2562
168	TCGA-CR-5247-01	TCGA-CR-5247	0	1	Oropharynx	1	1	0	1	3	3	negative		Current smoker	0	358	0	358	0	358
169	TCGA-CR-5248-01	TCGA-CR-5248	0	1	Oropharynx	1	1	0	2	4	4	positive	HPV_16	Current smoker	0	1663	0	1663	1	936
170	TCGA-CR-5249-01	TCGA-CR-5249	0	0	Oropharynx	1	0	0	0	2	2	positive	HPV_16	Lifelong Non-smoker	0	1152	0	1152	0	1152
171	TCGA-CR-5250-01	TCGA-CR-5250	1	1	Oropharynx	1	1	0	0	2	2	positive	HPV_16	Current smoker	0	799	0	799	0	799
172	TCGA-CR-6467-01	TCGA-CR-6467	0	1	Oropharynx	1	1	0	2	2	4	positive	HPV_33	Current reformed smoker for < or = 15 years	0	1777	0	1777	0	1777
173	TCGA-CR-6470-01	TCGA-CR-6470	0	1	Oropharynx	1	0	0	2	1	4	positive	HPV_16	Lifelong Non-smoker	0	1521	0	1521	0	1521
175	TCGA-CR-6472-01	TCGA-CR-6472	0	1	Oropharynx	1	0	0	3	2	4	positive	HPV_16	Lifelong Non-smoker	0	1050	0	1050	0	1050
178	TCGA-CR-6477-01	TCGA-CR-6477	0	0	Oropharynx	1	1	0	2	3	4	negative		Current reformed smoker for > 15 years	0	514	0	514	0	514
179	TCGA-CR-6478-01	TCGA-CR-6478	1	0	Oropharynx	1	1	0	2	3	4	negative		Current reformed smoker for < or = 15 years	1	183	NA	183	0	183
180	TCGA-CR-6480-01	TCGA-CR-6480	0	1	Oropharynx	1	0	0	2	2	4	positive	HPV_16	Lifelong Non-smoker	0	362	0	362	0	362
181	TCGA-CR-6481-01	TCGA-CR-6481	0	1	Oropharynx	1	0	0	2	2	4	positive	HPV_16	Lifelong Non-smoker	0	311	0	311	0	311
182	TCGA-CR-6482-01	TCGA-CR-6482	1	1	Oropharynx	1	1	0	2	2	4	positive	HPV_16	Current reformed smoker for < or = 15 years	0	345	0	345	0	345
184	TCGA-CR-6487-01	TCGA-CR-6487	0	1	Oropharynx	1	1	0	0	2	2	positive	HPV_16	Current reformed smoker for < or = 15 years	0	234	0	234	0	234
204	TCGA-CR-7383-01	TCGA-CR-7383	1	0	Oropharynx	1	1	0	0	1	1	negative		Current smoker	1	521	1	521	1	454
205	TCGA-CR-7385-01	TCGA-CR-7385	0	1	Oropharynx	1	1	0	2	2	4	positive	HPV_16	Current reformed smoker for > 15 years	0	997	0	997	0	997
220	TCGA-CR-7404-01	TCGA-CR-7404	0	1	Oropharynx	1	0	0	2	3	4	positive	HPV_16	Lifelong Non-smoker	0	1472	0	1472	1	234
227	TCGA-CV-5439-01	TCGA-CV-5439	1	1	Oropharynx	1	1	0	0	2	2	negative		Current smoker	1	546	1	546	1	211
261	TCGA-CV-6943-01	TCGA-CV-6943	1	1	Oropharynx	1	1	0	0	3	3	negative		Current reformed smoker for > 15 years	1	602	1	602	1	602
265	TCGA-CV-6950-01	TCGA-CV-6950	1	1	Oropharynx	1	1	0	2	3	4	negative		Current reformed smoker for < or = 15 years	1	459	1	459	1	258
327	TCGA-CV-7406-01	TCGA-CV-7406	0	1	Oropharynx	1	1	0	0	2	2	positive	HPV_16	Current reformed smoker for < or = 15 years	1	1748	NA	1748	0	1748
425	TCGA-DQ-7590-01	TCGA-DQ-7590	0	1	Oropharynx	1	1	0	2	1	4	positive	HPV_16	Current reformed smoker for > 15 years	0	1413	0	1413	0	1413
426	TCGA-DQ-7591-01	TCGA-DQ-7591	1	1	Oropharynx	1	1	0	2	4	4	positive	HPV_35	Current reformed smoker for > 15 years	0	622	0	622	0	622
428	TCGA-DQ-7593-01	TCGA-DQ-7593	0	1	Oropharynx	1	1	0	1	4	4	positive	HPV_16	Current smoker	0	1224	0	1224	0	1224
429	TCGA-DQ-7594-01	TCGA-DQ-7594	0	1	Oropharynx	1	0	0	3	4	4	positive	HPV_16	Lifelong Non-smoker	0	1218	0	1218	1	1084
431	TCGA-DQ-7596-01	TCGA-DQ-7596	0	1	Oropharynx	1	0	0	2	2	4	positive	HPV_16	Lifelong Non-smoker	0	1265	0	1265	1	137
439	TCGA-F7-A61V-01	TCGA-F7-A61V	0	1	Oropharynx		1					negative		Current smoker	0	759	0	759	0	759
441	TCGA-F7-A620-01	TCGA-F7-A620	0	1	Oropharynx	1	1					negative		Current smoker	0	543	0	543	0	543
451	TCGA-H7-A76A-01	TCGA-H7-A76A	0	1	Oropharynx	1	1	0	2	2	4	positive	HPV_16	Current reformed smoker for < or = 15 years	0	637	0	637	0	637
453	TCGA-HD-7753-01	TCGA-HD-7753	1	1	Oropharynx	1	1	0	0	2	2	negative		Current smoker	0	866	0	866	0	866
454	TCGA-HD-7754-01	TCGA-HD-7754	1	1	Oropharynx	1	1	0	2	2	4	positive	HPV_16	Current reformed smoker for < or = 15 years	0	783	0	783	0	783
458	TCGA-HD-8224-01	TCGA-HD-8224	1	1	Oropharynx	1	0	0	0	3	3	negative		Lifelong Non-smoker	1	446	1	446	1	171
459	TCGA-HD-8314-01	TCGA-HD-8314	0	1	Oropharynx	0	0	0	1	1	3	positive	HPV_35	Lifelong Non-smoker	0	670	0	670	0	670
465	TCGA-HD-A634-01	TCGA-HD-A634	0	1	Oropharynx	1	1	0	1	3	3	positive	HPV_16	Current smoker	1	130	1	130	1	130
471	TCGA-IQ-7630-01	TCGA-IQ-7630	0	1	Oropharynx	0	0	0	0	3	3	negative		Lifelong Non-smoker	0	485	0	485	0	485
476	TCGA-IQ-A61I-01	TCGA-IQ-A61I	1	1	Oropharynx	0	0	0	2	1	4	positive	HPV_35	Lifelong Non-smoker	1	2	0	2	0	2
478	TCGA-IQ-A61O-01	TCGA-IQ-A61O	0	1	Oropharynx	0	0		2	2	4	negative		Lifelong Non-smoker	1	421	0	421	0	421
483	TCGA-KU-A6H7-01	TCGA-KU-A6H7	0	0	Oropharynx	1	1	0	2	2	4	positive	HPV_16	Current reformed smoker for < or = 15 years	0	586	0	586	0	586
485	TCGA-MT-A51W-01	TCGA-MT-A51W	0	0	Oropharynx	1	1	0		1	1	negative		Current smoker	0	437	0	437	0	437
491	TCGA-MZ-A5BI-01	TCGA-MZ-A5BI	0	1	Oropharynx	1		0	2	2	4	positive	HPV_33	[Not Available]	1	217	NA	217	0	217
492	TCGA-MZ-A6I9-01	TCGA-MZ-A6I9	1	1	Oropharynx	1	1	0	2	4	4	positive	HPV_16	Current reformed smoker for > 15 years	1	489	1	489	1	246
493	TCGA-MZ-A7D7-01	TCGA-MZ-A7D7	0	1	Oropharynx	1	1	0	2	3	4	negative		Current smoker	0	547	0	547	1	339
494	TCGA-P3-A5Q5-01	TCGA-P3-A5Q5	0	1	Oropharynx	1	1	0	2		4	positive	HPV_16	Current reformed smoker for < or = 15 years	0	910	0	910	0	910
495	TCGA-P3-A5Q6-01	TCGA-P3-A5Q6	0	1	Oropharynx	1	1	0	0	3	3	negative		Current reformed smoker for < or = 15 years	1	480	1	480	1	280
497	TCGA-P3-A5QE-01	TCGA-P3-A5QE	0	1	Oropharynx	1	0	0	1	1	3	positive	HPV_16	Lifelong Non-smoker	0	1559	0	1559	0	1559
499	TCGA-P3-A6SW-01	TCGA-P3-A6SW	0	1	Oropharynx	1	1	0	2	4	4	positive	HPV_16	Current smoker	0	1120	0	1120	0	1120
500	TCGA-P3-A6SX-01	TCGA-P3-A6SX	1	1	Oropharynx	1	1	0	0	4	4	negative		Current reformed smoker for < or = 15 years	1	1430	0	1430	0	1430
511	TCGA-QK-A6IF-01	TCGA-QK-A6IF	1	1	Oropharynx	1	0	0	2	1	4	positive	HPV_16	Lifelong Non-smoker	0	704	0	704	1	502
516	TCGA-QK-A6V9-01	TCGA-QK-A6V9	0	1	Oropharynx	0	0	0	0	2	2	positive	HPV_16	Lifelong Non-smoker	0	833	0	833	0	833
522	TCGA-QK-A8ZA-01	TCGA-QK-A8ZA	0	1	Oropharynx	1	1		2	2	4	negative		Current smoker	1	371	0	371	0	371
527	TCGA-RS-A6TP-01	TCGA-RS-A6TP	0	1	Oropharynx	1	1	0	0	2	2	positive	HPV_16	Current reformed smoker for < or = 15 years	0	516	0	516	0	516
530	TCGA-T2-A6X0-01	TCGA-T2-A6X0	0	1	Oropharynx	1	1	0	2	1	4	positive	HPV_16	Current reformed smoker for < or = 15 years	0	216	0	216	0	216
534	TCGA-TN-A7HI-01	TCGA-TN-A7HI	0	1	Oropharynx	1	1	0	0	1	1	positive	HPV_33	Current smoker	0	412	0	412	0	412
