# Supplementary material for: Deciphering the interplay of HPV infection, MHC-II expression, and CXCL13+ CD4+ T cell activation in oropharyngeal cancer: implications for immunotherapy
Source: Cancer Immunol Immunother. 2024 Aug 6;73(10):206. doi: 10.1007/s00262-024-03789-0 (PMC11303625; doi:10.1007/s00262-024-03789-0)
Supplement: Supplementary file 9 — Supplementary file9 (XLSX 9 kb) [file 262_2024_3789_MOESM9_ESM.xlsx]

## Sheet: Sheet1
Table S4 | Clinical characteristics of patients for multiplex immunofluorescence staining assays
SampleID	Age	Gender	Tumor location	HPV status	TNM stage	Treatment	Collection data
OP07	64	Male	Right tonsil	-	T2N2bM0 IVa	Surgery	2022-08-18
OP08	43	Female	Right tonsil	HPV16 +	T2N1M0 I	Surgery	2022-10-11
