# Supplementary material for: Deciphering the interplay of HPV infection, MHC-II expression, and CXCL13+ CD4+ T cell activation in oropharyngeal cancer: implications for immunotherapy
Source: Cancer Immunol Immunother. 2024 Aug 6;73(10):206. doi: 10.1007/s00262-024-03789-0 (PMC11303625; doi:10.1007/s00262-024-03789-0)
Supplement: Supplementary file 10 — Supplementary file10 (XLSX 9 kb) [file 262_2024_3789_MOESM10_ESM.xlsx]

## Sheet: Sheet1
Table S5 | Cell composition for each major cell cluster
Cluster Sample		T&NK cell	B cell	Myeloid cell	Stromal cell	Epithelial cell	Total
OP01		5459	1300	446	185	871	8261	50161
OP02		6139	624	299	151	1339	8552
OP03		1337	1371	434	326	2377	5845
OP04		1803	839	916	313	397	4268
OP05		2452	1393	1152	1129	663	6789
OP06		5228	750	983	0	469	7430
N01		3995	4878	0	143	0	9016
